# Supplementary material for: Selective peptide bond formation via side chain reactivity and self-assembly of abiotic phosphates
Source: Nat Commun. 2025 Feb 3;16:1306. doi: 10.1038/s41467-025-56432-6 (PMC11790832; doi:10.1038/s41467-025-56432-6)
Supplement: Supplementary file 3 — Source Data [file 41467_2025_56432_MOESM3_ESM.xlsx]

## Sheet: Figure 2C
												Peptide bond formation between 2a and amino acids from mixture I.
				Experiment-1								Experiment-2						Experiment-3						Mean and standard deviation
				10 mM 2a + 50 mM amino acid mixture-1 (D, S, L, R, F)									10 mM 2a + 50 mM amino acid mixture-1 (D, S, L, R, F)					10 mM 2a + 50 mM amino acid mixture-1 (D, S, L, R, F)
			Components	Retention Time (min)	Relative peak area	Relative peak area%				Components	Retention Time (min)	Relative peak area	Relative peak area%			Components	Retention Time (min)	Relative peak area	Relative peak area%				Components	Average relative peak area %	Error
			2a-R	8.501	599030	36.75				2a-R	8.496	550840	35.84			2a-R	8.471	571741	36.41				2a-R	36.3333	0.459819
			2a-S	9.812	284230	17.44				2a-S	9.808	265413	17.27			2a-S	9.784	264710	16.86				2a-S	17.19	0.298161
			2a-D	10.023	80123	4.92				2a-D	10.019	75483	4.91			2a-D	9.996	68964	4.39				2a-D	4.74	0.30315
			2a-L	13.423	184924	11.35				2a-L	13.42	182350	11.86			2a-L	13.396	186731	11.89				2a-L	11.7	0.30348
			2a-F	13.71	364698	22.38				2a-F	13.707	350445	22.8			2a-F	13.684	359675	22.9				2a-F	22.6933	0.275923
			2a-OH	11.954	116852	7.17				2a-OH	11.951	112438	7.32			2a-OH	11.927	118552	7.55				2a-OH	7.34667	0.191398

## Sheet: Figure 2D
												Peptide bond formation between 2b and amino acids from mixture I.
			Experiment-1								Experiment-2							Experiment-3						Mean and standard deviation
			10 mM 2b + 50 mM amino acid mixture-1 (D, S, L, R, F)						10 mM 2b + 50 mM amino acid mixture-1 (D, S, L, R, F)							10 mM 2b + 50 mM amino acid mixture-1 (D, S, L, R, F)
		Components	Retention Time (min)	Relative peak area	Relative peak area%				Components	Retention Time (min)	Relative peak area	Relative peak area%				Components	Retention Time (min)	Relative peak area	Relative peak area%				Components	Average relative peak area%	Error
		2b-R	11.498	3959365	57.46				2b-R	11.471	3860940	57.78				2b-R	11.498	4026372	58.05				2b-R	57.7633	0.295353
		2b-S	13.273	792202	11.5				2b-S	13.246	749750	11.22				2b-S	13.285	791513	11.41				2b-S	11.3767	0.142945
		2b-L	15.378	276122	4.01				2b-L	15.365	288885	4.32				2b-L	15.406	301673	4.35				2b-L	4.22667	0.188237
		2b-F	15.45	709020	10.29				2b-F	15.435	673320	10.08				2b-F	15.476	699979	10.09				2b-F	10.1533	0.118462
		2b-OH	14.757	1153641	16.74				2b-OH	14.737	1108981	16.6				2b-OH	14.777	1116571	16.1				2b-OH	16.48	0.336452

## Sheet: Figure 2E
				Time-dependent stability of aminoacyl phosphate esters
					10 mM 2a, 0.6 M, pH 9.1
				Experiment-1	Experiment-2	Experiment-3
			Time (hr)	Relative peak area%	Relative peak area%	Relative peak area%		Mean	standard deviation
			0.08	82.45	81.28	79.65		81.1267	1.40628
			1	57.31	56.02	57.77		57.0333	0.907212
			1.6	45.99	48.09	49.27		47.7833	1.66136
			2	39.42	43.25	45.72		42.7967	3.17437
			2.6	32.76	35.8	35.58		34.7133	1.69521
			3.1	29.28	28.61	28.83		28.9067	0.341516
			4	23.69	22.45	23.9		23.3467	0.783603
					10 mM 2b, 0.6 M, pH 9.1
				Experiment-1	Experiment-2	Experiment-3
			Time (hr)	Relative peak area%	Relative peak area%	Relative peak area%		Mean	standard deviation
			12	60.08	59.6	61.45		60.3767	0.960017
			24	51.36	50.35	52.26		51.3233	0.955528
			30	48.04	47.1	47.41		47.5167	0.478992
			36	46.01	44.12	44.7		44.9433	0.968211
			48	39.83	39.98	39.01		39.6067	0.522143
			60	35.63	34.64	34.56		34.9433	0.596015
			84	28.59	28.59	29.26		28.8133	0.386825
			108	24.32	23.29	25.59		24.4	1.15209
			228	14.06	14.43	14.01		14.1667	0.22942
					10 mM 2c, 0.6 M, pH 9.1
				Experiment-1	Experiment-2	Experiment-3
			Time (hr)	Relative peak area%	Relative peak area%	Relative peak area%		Mean	standard deviation
			0.08	89.17	89.93	90.01		89.7033	0.463609
			0.75	76.82	77.29	81.96		78.69	2.84164
			2	60.2	60.76	61.34		60.7667	0.570029
			4	42.58	47.5	41.53		43.87	3.18721
			6	29.5	31.04	27.69		29.41	1.67681
			09:30:00	17.16	22.69	15.77		18.54	3.66059
					10 mM 2d, 0.6 M, pH 9.1
				Experiment-1	Experiment-2	Experiment-3
			Time (hr)	Relative peak area%	Relative peak area%	Relative peak area%		Mean	standard deviation
			0.08	95.09	95.28	94.48		94.95	0.417971
			0.5	93.16	92.73	92.41		92.7667	0.376342
			3	89.08	89.11	89.29		89.16	0.113578
			6.3	84.97	84.43	83.75		84.3833	0.611337
			24	64.91	63.36	63.2		63.8233	0.944475
			48	45.59	46.19	46.76		46.18	0.585064
			59.3	38.88	39.9	39.93		39.57	0.597746
			72	34.65	34.1	35.47		34.74	0.68942
			96	23.58	24.15	23.42		23.7167	0.38371

## Sheet: Figure 3B
			10 Mm 2b+F(4-gua) (1:1)-A					10 Mm 2b+F(4-gua) (1:1)-B					10 Mm 2b+F(4-gua) (1:1)-C
				Experiment-1					Experiment-2					Experiment-3				Mean and Standard deviation
		Components	Retention Time (min)	Relative peak area	Relative peak area%		Components	Retention Time (min)	Relative peak area	Relative peak area%		Components	Retention Time (min)	Relative peak area	Relative peak area%			Components	Average area %	Error
		2b-F(4-gua)	6.339	2942619	49.52		2b-F(4-gua)	6.339	2942619	49.52		2b-F(4-gua)	6.333	2981131	48.75			2-F(4-gua)	49.2633	0.44456
		2b-OH	9.771	2999148	50.48		2b-OH	9.771	2999148	50.48		2b-OH	9.768	3133682	51.25			3-OH	50.7367	0.44456
			10 Mm 3+(4-gua) (1:1)-A					10 Mm 3+(4-gua) (1:1)-B					10 Mm 3+(4-gua) (1:1)-C
				Experiment-1					Experiment-2					Experiment-3				Mean and Standard deviation
		Components	Retention Time (min)	Relative peak area	Relative peak area%		Components	Retention Time (min)	Relative peak area	Relative peak area%		Components	Retention Time (min)	Relative peak area	Relative peak area%			Components	Average area %	Error
		3-F(4-gua)	11.628	4847670	84.82		3-F(4-gua)	11.628	4847670	84.82		3-F(4-gua)	11.66	5105620	84.1			3-F(4-gua)	84.58	0.415692
		3-OH	14.749	867733	15.18		3-OH	14.749	867733	15.18		3-OH	14.739	965290	15.9			3-OH	15.42	0.415692

## Sheet: Figure 3C
			Experiment-1						Experiment-2						Experiment-3
		10 Mm 2b+F (1:1)-A						10 Mm 2b+F (1:1)-B						10 Mm 2b+F (1:1)-C					Mean and Standard deviation
	Components	Retention Time (min)	Relative peak area	Relative peak area%			Components	Retention Time (min)	Relative peak area	Relative peak area%			Components	Retention Time (min)	Relative peak area	Relative peak area%			Name	Average area %	error
	2b-F	15.488	4190029	59.63			2b-F	15.487	4667339	59.06			2b-F	15.486	4190574	59.72			2b-F	40.53	0.357911
	2b-OH	14.789	2836522	40.37			2b-OH	14.789	3235943	40.94			2b-OH	14.789	2826332	40.28			2b-OH	59.47	0.357911
			Experiment-1						Experiment-2						Experiment-3
		10 Mm 3+F (1:1)-A						10 Mm 3+F (1:1)-B						10 Mm 3+F (1:1)-C					Mean and Standard deviation
	Components	Retention Time (min)	Relative peak area	Relative peak area%			Components	Retention Time (min)	Relative peak area	Relative peak area%			Components	Retention Time (min)	Relative peak area	Relative peak area%			Name	Average area %	error
	3-F	15.464	5354789	83.51			3-F	15.462	6173260	82.96			3-F	15.464	5636310	83.35			3-F	83.2733	0.282902
	3-OH	14.767	1057508	16.49			3-OH	14.765	1267827	17.04			3-OH	14.768	1125653	16.65			3-OH	16.7267	0.282902

## Sheet: Figure 3E
				10 Mm 2b+DR+DW (1:2)-A						10 Mm 2b+DR+DW (1:2)-B						10 Mm 2b+DR+DW (1:2)-C
				Experiment-1						Experiment-2						Experiment-3					Mean and Standard deviation
			Components	Retention Time (min)	Relative peak area	Relative peak area%			Components	Retention Time (min)	Relative peak area	Relative peak area%			Components	Retention Time (min)	Relative peak area	Relative peak area%			Components	Average area %	error
			2-DR	5.593	930246	19.61			2-DR	5.572	977143	19.21			2-DR	5.581	977405	18.15			2-DR	19.0633	0.155027
			2-DW	9.057	957035	20.18			2-DW	8.988	1018837	20.03			2-DW	8.983	1068012	19.84			2-DW	15.7667	0.118462
			2b-OH	9.499	2856146	60.21			2b-OH	9.44	3090759	60.76			2b-OH	9.437	3338341	62.01			2b-OH	65.17	0.04
				10 Mm 3+DR+DW (1:2)-A						10 Mm 3+DR+DW (1:2)-B						10 Mm 3+DR+DW (1:2)-C
				Experiment-1						Experiment-2						Experiment-3					Mean and Standard deviation
			Components	Retention Time (min)	Relative peak area	Relative peak area%			Components	Retention Time (min)	Relative peak area	Relative peak area%			Components	Retention Time (min)	Relative peak area	Relative peak area%			Components	Average area %	error
			3-DR	5.606	2250994	25.31			3-DR	5.58	2264924	25.54			3-DR	5.592	2259239	25.44			3-DR	25.43	0.115326
			3-DW	9.07	5054732	56.83			3-DW	9.028	5006950	56.47			3-DW	9.014	5029811	56.65			3-DW	56.65	0.18
			3-OH	9.513	1589518	17.87			3-OH	9.477	1595340	17.99			3-OH	9.469	1590256	17.91			3-OH	17.9233	0.061101

## Sheet: Figure 3F
			10 Mm 2b+DD+DW (1:2)-A						10 Mm 2b+DD+DW (1:2)-B						10 Mm 2b+DD+DW (1:2)-C
				Experiment-1						Experiment-2						Experiment-3				Mean and Standard deviation
		Components	Retention Time (min)	Relative peak area	Relative peak area%			Components	Retention Time (min)	Relative peak area	Relative peak area%			Components	Retention Time (min)	Relative peak area	Relative peak area%			Components	Average area %	error
		2b-DD	7.35	70736	1.28			2b-DD	7.349	75679	1.3			2b-DD	7.349	71914	1.19			2b-DD	1.25667	0.0585947
		2b-DW	9.283	1443148	26.12			2b-DW	9.28	1528292	26.19			2b-DW	9.281	1576193	26.12			2b-DW	26.1433	0.0404145
		2b-OH	9.732	4011375	72.6			2b-OH	9.731	4231454	72.51			2b-OH	9.731	4386416	72.69			2b-OH	72.6	0.09
			10 Mm 3+DD+DW (1:2)-A						10 Mm 3+DD+DW (1:2)-B						10 Mm 3+DD+DW (1:2)-C
				Experiment-1						Experiment-2						Experiment-3				Mean and Standard deviation
		Components	Retention Time (min)	Relative peak area	Relative peak area%			Components	Retention Time (min)	Relative peak area	Relative peak area%			Components	Retention Time (min)	Relative peak area	Relative peak area%			Components	Average area %	error
		3-DD	7.354	134930	1.45			3-DD	7.357	137386	1.44			3-DD	7.353	137302	1.45			3-DD	1.44667	0.0057735
		3-DW	9.288	7222749	77.74			3-DW	9.288	7402269	77.69			3-DW	9.286	7358356	77.93			3-DW	77.7867	0.126623
		3-OH	9.738	1932775	20.8			3-OH	9.74	1988149	20.87			3-OH	9.736	1946399	20.61			3-OH	20.76	0.134536

## Sheet: Figure 4B
			Experiment-1								Experiment-2								Experiment-3
																									Mean and standard deviation
			10 mM 1b+ 10 mM 1f								10 mM 1b+ 10 mM 1f								10 mM 1b+ 10 mM 1f
		Components	Retention Time (min)	Relative peak area	Relative peak area %					Components	Retention Time (min)	Relative peak area	Relative peak area %					Components	Retention Time (min)	Relative peak area	Relative peak area %			Components	Average relative peak area %	Error %
		(1f)	7.266	577587	4.27931					(1f)	7.268	564254	4.32821					(1f)	7.267	589789	4.57029			(1f)	4.3926	0.155813
		(1f)2	10.589	1.50045e+06	11.1168					(1f)2	10.593	1.50927e+06	11.5771					(1f)2	10.592	1.49187e+06	11.5605			(1f)2	11.4181	0.261125
		(1f)1	11.019	664506	4.92328					(1f)1	11.022	604506	4.63696					(1f)1	11.021	599509	4.64561			(1f)1	4.73528	0.162869
		(1f)3	12.518	519547	3.84929					(1f)3	12.525	473096	3.62896					(1f)3	12.521	471575	3.65424			(1f)3	3.71083	0.120575
		(1f)cy	12.918	760415	5.63387					(1f)cy	12.922	732030	5.61516					(1f)cy	12.919	718586	5.56834			(1f)cy	5.60579	0.0337564								1b components			43.8996		2.02186
		Hetero dimer-1	13.119	400734	2.96901					Hetero dimer-1	13.124	346883	2.66082					Hetero dimer-1	13.121	347781	2.69496			Hetero dimer-1	2.77493	0.168943
		Hetero trimer-1	14.551	326660	2.4202					Hetero trimer-1	14.556	262850	2.01624					Hetero trimer-1	14.553	302822	2.34657			Hetero trimer-1	2.261	0.215147								1f componnets			25.1274		0.571269
		(1b)2	15.025	1460778	10.8228					(1b)2	15.032	1554906	11.9272					(1b)2	15.028	1411996	10.9416			(1b)2	11.2305	0.606227
		Hetero tetramer	15.5	2.39752e+06	17.763					Hetero tetramer	15.506	2.2622e+06	17.3526					Hetero tetramer	15.502	2.43663e+06	18.8815			Hetero tetramer	17.9991	0.791303								Mixed sequences			30.973		2.1014
		Hetero trimer-2	16.124	495306	3.66969					Hetero trimer-2	16.131	383581	2.94232					Hetero trimer-2	16.127	386236	2.99295			Hetero trimer-2	3.20165	0.406122
		(1b)3	17.542	535421	3.9669					(1b)3	17.546	530023	4.06563					(1b)3	17.543	420504	3.2585			(1b)3	3.76368	0.440273
		(1b)cy	17.776	1358368	10.0641					(1b)cy	17.784	1205757	9.24896					(1b)cy	17.777	1215653	9.42012			(1b)cy	9.57771	0.429797
		Hetero pentamer	18.891	140444	1.04054					Hetero pentamer	18.898	115382	0.885056					Hetero pentamer	18.892	128081	0.992505			Hetero pentamer	0.972702	0.0796133
		(1b)4	21.217	2359475	17.4812					(1b)4	21.227	2491931	19.1148					(1b)4	21.22	2383826	18.4723			(1b)4	18.3561	0.822963

## Sheet: Figure 4C
			Experiment-1								Experiment-2									Experiment-3
			10 mM 1b+ 10 mM 1g								10 mM 1b+ 10 mM 1g									10 mM 1b+ 10 mM 1g							Mean and standard deviation
		Components	Retention Time (min)	Relative peak area	Relative peak area %					Components	Retention Time (min)	Relative peak area	Relative peak area %					Components	Retention Time (min)	Relative peak area	Relative peak area %					Components	Avaerage Relative peak area %	Error %
		(1g)1	3.312	770113	6.35148					(1e)1	3.232	766439	6.1975					(1e)1	3.232	762913	6.01029					(1e)1	6.18642	0.170864
		(1g)2	5.061	3.14981e+06	25.9779					(1e)2	5.056	3.03654e+06	24.5537					(1e)2	5.058	3.18141e+06	25.0634					(1e)2	25.1984	0.721617
		(1g)3	5.346	191968	1.58325					(1e)3	5.343	189655	1.53357					(1e)3	5.344	204006	1.60718					(1e)3	1.57467	0.0375451				Total 1e component %			49.9499
		(1g)cy	5.62	463920	3.82616					(1e)cy	5.618	451832	3.65356					(1e)cy	5.619	472517	3.72253					(1e)cy	3.73408	0.0868775
		(1g)4	6.254	1.36439e+06	11.2528					(1e)4	6.253	1.35106e+06	10.9248					(1e)4	6.252	1.3835e+06	10.8993					(1e)4	11.0256	0.197101				Total 1b Component %			50.0501
		(1g)5	6.934	276052	2.27673					(1e)5	6.931	268873	2.17413					(1e)5	6.932	284501	2.24132					(1e)5	2.23073	0.0521097
		(1b)1	11.021	779083	6.42546					(1b)1	11.02	883100	7.14084					(1b)1	11.02	902207	7.10766					(1b)1	6.89132	0.40379
		(1b)2	15.029	1.17178e+06	9.66424					(1b)2	15.028	1.26585e+06	10.2358					(1b)2	15.029	1242756	9.79053					(1b)2	9.89685	0.300241
		(1b)3	17.543	219407	1.80955					(1b)3	17.544	280830	2.27082					(1b)3	17.545	311258	2.45212					(1b)3	2.1775	0.331295
		(1b)cy	17.763	478363	3.94528					(1b)cy	17.765	540149	4.3677					(1b)cy	17.766	571825	4.50488					(1b)cy	4.27262	0.291666
		(1b)4	21.212	3260058	26.8872					(1b)4	21.213	3.33257e+06	26.9475					(1b)4	21.211	3.37655e+06	26.6007					(1b)4	26.8118	0.185269

## Sheet: Supplementary Fig. 1A
												Peptide bond formation between 2a and amino acids from mixture I.
				Experiment-1								Experiment-2						Experiment-3						Mean and standard deviation
				10 mM 2a + 10 mM amino acid mixture-1 (D, S, L, R, F)									10 mM 2a + 10 mM amino acid mixture-1 (D, S, L, R, F)					10 mM 2a + 10 mM amino acid mixture-1 (D, S, L, R, F)
			Components	Retention Time (min)	Relative peak area	Relative peak area%				Components	Retention Time (min)	Relative peak area	Relative peak area%			Components	Retention Time (min)	Relative peak area	Relative peak area%				Components	Average relative peak area %	Error
			2a-R	8.501	599030	22.3				2a-R	8.505	550840	22.21			2a-R	8.506	571741	22.47				2a-R	22.3267	0.132035
			2a-S	9.812	284230	15.63				2a-S	9.816	265413	15.45			2a-S	9.817	264710	15.42				2a-S	15.5	0.113578
			2a-D	10.023	80123	5.67				2a-D	10.027	75483	5.97			2a-D	10.028	68964	6.02				2a-D	5.88667	0.189297
			2a-L	13.423	184924	12.07				2a-L	13.427	182350	12.02			2a-L	13.428	186731	11.88				2a-L	11.99	0.0984886
			2a-F	13.71	364698	22.7				2a-F	13.713	350445	22.98			2a-F	13.714	359675	22.82				2a-F	22.8333	0.140475
			2a-OH	11.954	116852	21.63				2a-OH	11.957	112438	21.37			2a-OH	11.959	118552	21.38				2a-OH	21.46	0.147309

[truncated: 69 more sheets: Supplementary Fig. 2B, Supplementary Fig. 2C, Supplementary Fig. 17A, Supplementary Fig. 17B, Supplementary Fig. 21A, Supplementary Fig. 21B, Supplementary Fig. 21C, Supplementary Fig. 21D, Supplementary Fig. 21E, Supplementary Fig. 21F, Supplementary Fig. 21G, Supplementary Fig. 21 H, Supplementary Fig. 21 I, Supplementary Fig. 21J, Supplementary Fig. 21K, Supplementary Fig. 23, Supplementary Fig. 24C, Supplementary Fig. 24 A and B, Supplementary Fig. 26, Supplementary Fig. 28 C …]
